# Supplementary material for: Evaluating the Reliability of MyotonPro in Assessing Muscle Properties: A Systematic Review of Diagnostic Test Accuracy
Source: Medicina (Kaunas). 2024 May 23;60(6):851. doi: 10.3390/medicina60060851 (PMC11205912; doi:10.3390/medicina60060851)
Supplement: Supplementary file 1 [file medicina-60-00851-s001.zip]

Archive with 1 entries (1 files):
- medicina-3005957-supplementary.pdf
